# Supplementary material for: Human Mannose Receptor 1 Attenuates HIV-1 Infectivity in a Virus Isolate-Specific Manner
Source: Viruses. 2023 Oct 6;15(10):2057. doi: 10.3390/v15102057 (PMC10612104; doi:10.3390/v15102057)
Supplement: Supplementary file 1 [file viruses-15-02057-s001.zip]

Archive with 1 entries (1 files):
- viruses-2527314-supplementary.pdf
